# Supplementary material for: How does plant chemodiversity evolve? Testing five hypotheses in one population genetic model
Source: New Phytol. 2024 Sep 5;245(3):1302–14. doi: 10.1111/nph.20096 (PMC11711931; doi:10.1111/nph.20096)
Supplement: Supplementary file 1 — Dataset S1 Zip folder containing simulation code and analysis scripts. [file NPH-245-1302-s001.zip]

Archive with 93 entries (50 files):
- CodeSupplement/
- CodeSupplement/README.txt
- CodeSupplement/Simulation/
- CodeSupplement/Simulation/simplesimchemdiv.cpp
- CodeSupplement/Simulation/individual.hh
- CodeSupplement/Simulation/individual.cpp
- CodeSupplement/Simulation/simplesimchemdiv
- CodeSupplement/Simulation/COPYING.txt
- CodeSupplement/Simulation/Makefile
- CodeSupplement/Simulation/chemsim2/
- CodeSupplement/Simulation/chemsim2/start_simulations.R
- CodeSupplement/Simulation/chemsim3/
- CodeSupplement/Simulation/chemsim3/start_simulations.R
- CodeSupplement/Simulation/chemsim4/
- CodeSupplement/Simulation/chemsim4/start_simulations.R
- CodeSupplement/Simulation/chemsim5/
- CodeSupplement/Simulation/chemsim5/start_simulations.R
- CodeSupplement/Simulation/chemsim6/
- CodeSupplement/Simulation/chemsim6/start_simulations.R
- CodeSupplement/Simulation/chemsim7/
- CodeSupplement/Simulation/chemsim7/start_simulations.R
- CodeSupplement/Simulation/chemsim8/
- CodeSupplement/Simulation/chemsim8/start_simulations.R
- CodeSupplement/Simulation/chemsim9/
- CodeSupplement/Simulation/chemsim9/start_simulations.R
- CodeSupplement/Simulation/chemsim10/
- CodeSupplement/Simulation/chemsim10/start_simulations.R
- CodeSupplement/Simulation/chemsim11/
- CodeSupplement/Simulation/chemsim11/start_simulations.R
- CodeSupplement/Simulation/chemsim12/
- CodeSupplement/Simulation/chemsim12/start_simulations.R
- CodeSupplement/Simulation/population.cpp
- CodeSupplement/Simulation/population.hh
- CodeSupplement/Simulation/chemsim13/
- CodeSupplement/Simulation/chemsim13/start_simulations.R
- CodeSupplement/Simulation/chemsim14/
- CodeSupplement/Simulation/chemsim14/start_simulations.R
- CodeSupplement/Simulation/chemsim15/
- CodeSupplement/Simulation/chemsim15/start_simulations.R
- CodeSupplement/Simulation/chemsim16/
- CodeSupplement/Simulation/chemsim16/start_simulations.R
- CodeSupplement/Simulation/chemsim17/
- CodeSupplement/Simulation/chemsim17/start_simulations.R
- CodeSupplement/Simulation/chemsim18/
- CodeSupplement/Simulation/chemsim18/start_simulations.R
- CodeSupplement/Simulation/chemsim19/
- CodeSupplement/Simulation/chemsim19/start_simulations.R
- CodeSupplement/Simulation/chemsim20/
- CodeSupplement/Simulation/chemsim20/start_simulations.R
- CodeSupplement/Simulation/chemsim21/
- CodeSupplement/Simulation/chemsim21/start_simulations.R
- CodeSupplement/Simulation/chemsim22/
- CodeSupplement/Simulation/chemsim22/start_simulations.R
- CodeSupplement/Simulation/chemsim23/
- CodeSupplement/Simulation/chemsim23/start_simulations.R
- CodeSupplement/Simulation/chemsim24/
- CodeSupplement/Simulation/chemsim24/start_simulations.R
- CodeSupplement/Simulation/chemsim25/
- CodeSupplement/Simulation/chemsim25/start_simulations.R
- CodeSupplement/Simulation/chemsim26/
- CodeSupplement/Simulation/chemsim26/start_simulations.R
- CodeSupplement/Simulation/chemsim27/
- CodeSupplement/Simulation/chemsim27/start_simulations.R
- CodeSupplement/Simulation/chemsim28/
- CodeSupplement/Simulation/chemsim28/start_simulations.R
- CodeSupplement/Simulation/chemsim29/
- CodeSupplement/Simulation/chemsim29/start_simulations.R
- CodeSupplement/Simulation/chemsim30/
- CodeSupplement/Simulation/chemsim30/start_simulations.R
- CodeSupplement/Simulation/chemsim31/
- CodeSupplement/Simulation/chemsim31/start_simulations.R
- CodeSupplement/Simulation/chemsim35/
- CodeSupplement/Simulation/chemsim35/start_simulations.R
- CodeSupplement/Simulation/chemsim36/
- CodeSupplement/Simulation/chemsim36/start_simulations.R
- CodeSupplement/Simulation/chemsim37/
- CodeSupplement/Simulation/chemsim37/start_simulations.R
- CodeSupplement/Simulation/chemsim38/
- CodeSupplement/Simulation/chemsim38/start_simulations.R
- CodeSupplement/Simulation/chemsim39/
- CodeSupplement/Simulation/chemsim39/start_simulations.R
- CodeSupplement/Simulation/chemsim40/
- CodeSupplement/Simulation/chemsim40/start_simulations.R
- CodeSupplement/Simulation/chemsim41/
- CodeSupplement/Simulation/chemsim41/start_simulations.R
- CodeSupplement/Simulation/chemsim42/
- CodeSupplement/Simulation/chemsim42/start_simulations.R
- CodeSupplement/Simulation/chemsim43/
- CodeSupplement/Simulation/chemsim43/start_simulations.R
- CodeSupplement/Simulation/chemsim44/
- CodeSupplement/Simulation/chemsim44/start_simulations.R
- CodeSupplement/RCode/
- CodeSupplement/RCode/simple_chemodiversity_figures.Rmd
