# Supplementary material for: How does plant chemodiversity evolve? Testing five hypotheses in one population genetic model
Source: New Phytol. 2024 Sep 5;245(3):1302–14. doi: 10.1111/nph.20096 (PMC11711931; doi:10.1111/nph.20096)
Supplement: Supplementary file 1 — Dataset S1 Zip folder containing simulation code and analysis scripts. [file NPH-245-1302-s001.zip › CodeSupplement/README.txt]

The Simulation folder contains the C++ source code for the simulations in Wittmann & Bräutigam (2024) How does plant chemodiversity evolve?  Testing five hypotheses in one population genetic model (New Phytologist, Acceptance date 20 July 2024), which is derived from simulation code for Wittmann et al. (2017) Segregation lift: How seasonally fluctuating selection can maintain polymorphism at many loci. It is under the GNU General Public License (see COPYING.txt). However, the program should be seen mainly as a reference for the present paper (it is not very user friendly). Note that the simulation program includes some options that are not used in the present paper. To re-compile the simulation program, you need to have the boost C++ libraries installed.

A compiled linux executable is included.

To re-run simulation experiments, place the program executable into the respective simulation experiment folders chemsim2 to chemsim31 and use the script start_simulations.R to start the simulations, ideally on a computer cluster (the scripts will try to parallelize over 20 cores).

The parameter settings of all simulations experiments are explained in the R Markdown file in the RCode folder, which also contains all the code to analyze the simulated data and to generate the figures.
