# Supplementary material for: How does plant chemodiversity evolve? Testing five hypotheses in one population genetic model
Source: New Phytol. 2024 Sep 5;245(3):1302–14. doi: 10.1111/nph.20096 (PMC11711931; doi:10.1111/nph.20096)
Supplement: Supplementary file 1 — Dataset S1 Zip folder containing simulation code and analysis scripts. [file NPH-245-1302-s001.zip › CodeSupplement/Simulation/Makefile]

all: simplesimchemdiv
CXXFLAGS= -O3 -Wall -std=c++11 -static


simplesimchemdiv: simplesimchemdiv.cpp population.o individual.o
population.o: population.cpp population.hh
individual.o: individual.cpp individual.hh

clear: 
	rm *.o simplesimchemdiv
