# Supplementary material for: How does plant chemodiversity evolve? Testing five hypotheses in one population genetic model
Source: New Phytol. 2024 Sep 5;245(3):1302–14. doi: 10.1111/nph.20096 (PMC11711931; doi:10.1111/nph.20096)
Supplement: Supplementary file 1 — Dataset S1 Zip folder containing simulation code and analysis scripts. [file NPH-245-1302-s001.zip › CodeSupplement/Simulation/chemsim35/start_simulations.R]

#!/usr/bin/Rscript --vanilla
args <- commandArgs(TRUE)

library(foreach)
library(doMC)


numreps <- 500
numcores <- 20
registerDoMC(numcores)

#parameters
inputfilenamebase <- "input"
outputfilenamebase <- "output"
allinfofilenamebase <- "allinfo"
fixedfilenamebase <- "fixedfile"
resultfilebase <- "results"

nl <- 10 #number of loci
N <- 500 #population size
g <- 5 #number of generations per phase
numgen  <- 5000 #total number of generations to simulate

pi  <- 1
senspar  <- 1
c  <- 0
adultdeathrate  <- 1
numherbivores <- 1
zhalf <- 0
b0 <- 0


numlociperherbivore  <- nl/numherbivores

foreach (replicate=1:numreps) %dopar% {
  inputfilename <- paste(inputfilenamebase,"_",replicate,".txt",sep="")
  sink(file=inputfilename)
  cat(paste(outputfilenamebase,"_",replicate," #filenamebase\n",sep=""))
  cat(paste(replicate,"#seed\n"))
  cat(paste(1,"#numreps\n"))
  cat(paste(g,"#generations per phase\n"))
  cat(paste(numgen,"#total number of generations\n"))
  cat(paste(adultdeathrate,"#adult death rate\n"))
  cat(paste(N,"#N\n"))
  cat(paste(numherbivores,"#number of herbivores\n"))
  cat(paste(nl,"#number of loci per herbivore\n"))
  for (h in 1:numherbivores){
    effectsizes  <- rep(0,nl)
    cat(paste(paste(effectsizes,collapse=" "),"#effect sizes of metabolites on herbivores\n"))
  }
  cat(paste(paste(rep(pi,numherbivores),collapse=" "),"#herbivore occurrence probability\n"))
  cat(paste(paste(rep(0,numherbivores),collapse=" "),"#herbivore introduction times\n"))
  cat("0.0001 #mutation rate\n")
  cat("l #benefit function\n")
  cat("e #cost function\n")
  cat(paste(0.5,"#benefit dominance\n"))
  cat(paste(0.5,"#cost dominance\n"))
  cat(paste(b0,zhalf,senspar,"#benefit parameters\n"))
  cat(paste(c,"#cost parameters\n"))
  cat("m #combine traits\n")
  cat("0.5 #initial allele frequency\n")
  cat("1 #first sampling time\n")
  cat("100 #sampling interval\n")
  cat(paste(N,"#samplesize\n"))
  sink()
  system(paste("./simplesimchemdiv",inputfilename))
}
